# Supplementary material for: 16S rRNA Gene Sequencing of Six Psyllid Species of the Family Carsidaridae Identified Various Bacteria Including Symbiopectobacterium
Source: Microbes Environ. 2023 Aug 22;38(3):ME23045. doi: 10.1264/jsme2.ME23045 (PMC10522848; doi:10.1264/jsme2.ME23045)
Supplement: Supplementary file 2 — Supplementary Material 2 [file 38_23045_s2.xlsx]

## Sheet: Table_S1
Supplementary Table S1 Processing of sequence reads with QIIME2
Specimen	Input	Filtered	Passed filter/input (%)	Denoised	Merged	Merged/input (%)	Non-chimeric	Non-chimeric/input (%)
Carsidara limbata	63345	60584	95.64	60514	60246	95.11	58093	91.71
Mesohomotoma camphorae	66004	63155	95.68	62848	62111	94.1	57840	87.63
Tyora ornata	48874	48072	98.36	47954	47697	97.59	46980	96.12
Homotoma radiata	51652	49700	96.22	47640	46644	90.3	42709	82.69
Homotoma unifasciata	72239	69570	96.31	69272	68034	94.18	64067	88.69
Celtisaspis japonica	83223	79481	95.5	78646	75614	90.86	63428	76.21
